# Supplementary material for: RNA:DNA hybrids in the human genome have distinctive nucleotide characteristics, chromatin composition, and transcriptional relationships
Source: Epigenetics Chromatin. 2015 Nov 16;8:46. doi: 10.1186/s13072-015-0040-6 (PMC4647656; doi:10.1186/s13072-015-0040-6)
Supplement: Supplementary file 2 — 10.1186/s13072-015-0040-6 Supplemental Tables. [file 13072_2015_40_MOESM2_ESM.xlsx]

## Sheet: Table S1
	Compared to IMR90	Max	Min	Value	Intersections Above	Intersections Below
At 100 Permutations	HEK 293T	354505	304711	15780929	0	100	p<0.01	Enriched
	DNase HS sites	738571	640805	1306698	0	100	p<0.01	Enriched
	Low Complexity	233142	212744	2841530	0	100	p<0.01	Enriched
	LINE transposons	8275299	8010747	8068561	85	15	p=0.15	Depleted
	DNA transposons	1355926	1263232	494791	100	0	p<0.01	Depleted
	CpG Islands	294918	230048	499398	0	100	p<0.01	Enriched
	RefSeq genes	19330622	18755839	18021390	100	0	p<0.01	Depleted
	LTR transposons	3522317	3354744	3437149	42	58	p=0.42	Enriched
	Satellite repeats	167034	107097	416786	0	100	p<0.01	Enriched
	Simple repeats	354998	310065	2994232	0	100	p<0.01	Enriched
	lncRNA	6147107	5462944	6064533	4	96	p=0.04	Enriched
	SINE transposons	5110366	4943299	3984790	100	0	p<0.01	Depleted
	Promoters	2120896	1824135	2868500	0	100	p<0.01	Enriched
	Intergenic Space	18713584	18269904	17824359	100	0	p<0.01	Depleted
	Compared to IMR90	Max	Min	Value	Intersections Above	Intersections Below
At 1000 Permutations	HEK 293T	367068	285593	15780929	0	1000	p<0.001	Enriched
	DNase HS sites	737231	632607	1306698	0	1000	p<0.001	Enriched
	Low Complexity	237930	210324	2841530	0	1000	p<0.001	Enriched
	Simple repeats	352744	308581	2994232	0	1000	p<0.001	Enriched
	Satellite repeats	193917	91594	416786	0	1000	p<0.001	Enriched
	SINE transposons	5127780	4916782	3984790	1000	0	p<0.001	Depleted
	DNA transposons	1375944	1251656	494791	1000	0	p<0.001	Depleted
	Promoters	2172103	1803959	2868500	0	1000	p<0.001	Enriched
	CpG Islands	297969	228161	499398	0	1000	p<0.001	Enriched
	RefSeq genes	19427401	18608005	18021390	1000	0	p<0.001	Depleted
	Intergenic Space	18750641	18233150	17824359	1000	0	p<0.001	Depleted
Permutation analyses for significance of observed/expected ratios of RDIP-seq peaks and genomic features
														0	0

## Sheet: Table S2
				Exclusive unique peptide counts
Identified Proteins	Accession Number	Molecular Weight	Taxonomy	CoIP 10 µl S9.6	S9_6_RD	S9_6_DD-ve	Actin_real	GENE	Description
interleukin enhancer binding factor 3, 90kDa, isoform CRA_c [Homo sapiens]	gi|119604539 (+11)	92 kDa	unknown	22	5	0	0	ILF3	Interleukin enhancer binding factor 2, binds polypurine-rich motif
ATP-dependent RNA helicase A [Homo sapiens]	gi|100913206 (+1)	141 kDa	unknown	20	3	0	0	DHX9	RNA Helicase A
heterogeneous nuclear ribonucleoprotein R isoform 2 [Homo sapiens]	gi|5031755	71 kDa	unknown	20	0	0	0	HNRNPR	Heterogeneous nuclear ribonucleoprotein R
nucleolin [Homo sapiens]	gi|189306 (+1)	76 kDa	unknown	19	5	2	5
Gu protein, partial [Homo sapiens]	gi|1230564 (+1)	89 kDa	unknown	18	0	0	0	DDX21	Nucleolar RNA helicase; DEAD box family
heterogeneous nuclear ribonucleoproteins A2/B1 isoform B1 [Homo sapiens]	gi|14043072	37 kDa	unknown	14	4	2	2
poly(ADP-ribose) polymerase [Homo sapiens]	gi|190167	113 kDa	unknown	14	0	0	0	PARP1	Poly (ADP-ribose) polymerase 1
probable ATP-dependent RNA helicase DDX17 isoform 3 [Homo sapiens]	gi|148613856 (+4)	80 kDa	unknown	14	0	0	0	DDX17	Probable ATP-dependent RNA helicase DDX17 isoform 3
protein kinase, DNA-activated, catalytic polypeptide, isoform CRA_c [Homo sapiens]	gi|119607088 (+1)	469 kDa	unknown	14	0	0	0	PRKDC	Encodes the catalytic subunit of the DNA-dependent protein kinase (DNA-PK). It functions with the Ku70/Ku80 heterodimer protein in DNA double strand break repair and recombination. The protein encoded is a member of the PI3/PI4-kinase family
heterogeneous nuclear ribonucleoprotein L [Homo sapiens]	gi|11527777 (+5)	64 kDa	unknown	13	0	0	0	HNRNPL	Heterogeneous nuclear ribonucleoprotein L
interleukin enhancer-binding factor 2 [Mus musculus]	gi|13385872 (+3)	43 kDa	unknown	12	5	0	0	ILF2	Interleukin enhancer binding factor 2, binds polypurine-rich motif
vinculin, isoform CRA_a [Homo sapiens]	gi|119574932 (+3)	109 kDa	unknown	12	0	0	0	VCL	(Vinculin is a cytoskeletal protein associated with cell-cell and cell-matrix junctions, where it is thought to function as one of several interacting proteins involved in anchoring F-actin to the membrane)
histone H1.2 [Homo sapiens]	gi|4885375	21 kDa	unknown	11	6	0	0	HIST1H1C	(Histone cluster 1, H1c)
heterogeneous nuclear ribonucleoproteins C1/C2 isoform a [Homo sapiens]	gi|117189975 (+10)	34 kDa	unknown	10	3	0	0	HNRNPC	Heterogeneous nuclear ribonucleoproteins C1/C2
Chain B, Crystal Structure Of Human Nucleosome Core Particle Containing H4k31q Mutation	gi|347447327	12 kDa	unknown	10	0	0	0		(Chain B, Crystal Structure Of Human Nucleosome Core Particle containing H4k31q Mutation)
Elongation factor Tu GTP binding domain containing 2 [Homo sapiens]	gi|12803113 (+6)	109 kDa	unknown	10	0	0	0	EFTUD2	This gene encodes a GTPase which is a component of the spliceosome complex which processes precursor mRNAs to produce mature mRNAs
vimentin [Homo sapiens]	gi|62414289	54 kDa	unknown	9	2	0	0	VIM	(This gene encodes a member of the intermediate filament family. Intermediate filamentents, along with microtubules and actin microfilaments, make up the cytoskeleton)
KIAA0017 protein [Homo sapiens]	gi|40788938 (+4)	140 kDa	unknown	9	0	0	0	SF3B3	Similar to splicing factor 3b
lamin A/C, isoform CRA_a [Homo sapiens]	gi|119573381 (+10)	78 kDa	unknown	9	0	0	0	LMNA	Lamin A/C
heterogeneous nuclear ribonucleoprotein A1 isoform b [Homo sapiens]	gi|14043070 (+4)	39 kDa	unknown	9	0	0	2
ELAV (embryonic lethal, abnormal vision, Drosophila)-like 1 (Hu antigen R), isoform CRA_b [Homo sapiens]	gi|119589356 (+2)	50 kDa	unknown	8	2	0	0	ELAVL1	Member of the ELAVL family of RNA-binding proteins
heterogeneous nuclear ribonucleoprotein D (AU-rich element RNA binding protein 1, 37kDa), isoform CRA_a [Homo sapiens]	gi|119626277 (+5)	41 kDa	unknown	8	0	0	0	HNRNPD	heterogeneous nuclear ribonucleoprotein D
unnamed protein product [Homo sapiens]	gi|158255716 (+2)	54 kDa	unknown	8	0	0	0		(Similar to non-POU domain containing, octamer-binding (NONO), encodes an RNA-binding protein which plays various roles in the nucleus, including transcriptional regulation and RNA splicing.)
keratin, type I cytoskeletal 18 [Homo sapiens], gi|40354195|ref|NP_954657.1| keratin, type I cytoskeletal 18 [Homo sapiens], gi|114644548|ref|XP_509083.2| PREDICTED: keratin, type I cytoskeletal 18 [Pan troglodytes], gi|125083|sp|P05783.2|K1C18_HUMAN RecName: Full=Keratin, type I cytoskeletal 18; AltName: Full=Cell proliferation-inducing gene 46 protein; AltName: Full=Cytokeratin-18; Short=CK-18;…	gi|4557888 (+3)	48 kDa	unknown	7	11	0	0		(Similar to Homo sapiens keratin 18 (KRT18))
histone H2B type 1-D [Homo sapiens]	gi|10800138 (+17)	14 kDa	unknown	7	0	0	0	HIST1H2BD	(Histone cluster 1, H2bd)
heterogeneous nuclear ribonucleoprotein Q isoform 5 [Homo sapiens]	gi|228008293 (+2)	63 kDa	unknown	7	0	0	0	SYNCRIP	Heterogeneous nuclear ribonucleoprotein Q, synaptotagmin binding, cytoplasmic RNA interacting protein
H2A histone family, member Y, isoform CRA_c [Homo sapiens]	gi|119582624 (+6)	39 kDa	unknown	7	0	0	0	H2AFY	(H2A histone family, member Y)
RNA binding protein, autoantigenic (hnRNP-associated with lethal yellow homolog (mouse)), isoform CRA_d [Homo sapiens]	gi|119596697 (+4)	30 kDa	unknown	7	0	0	0	RALY	RALY heterogeneous nuclear ribonucleoprotein
poly(A) binding protein, cytoplasmic 1, isoform CRA_c [Homo sapiens]	gi|119612222 (+3)	47 kDa	unknown	7	0	0	0	PABPC1	poly(A) binding protein, cytoplasmic 1
unnamed protein product [Homo sapiens]	gi|194378142 (+4)	82 kDa	unknown	7	0	0	0		(Similar to heat shock protein 90kDa alpha (cytosolic), class B member 1)
nuclear mitotic apparatus protein 1, isoform CRA_a [Homo sapiens]	gi|119595227 (+7)	237 kDa	unknown	7	0	0	0	NUMA1	This gene encodes a large protein that forms a structural component of the nuclear matrix
splicing factor, arginine/serine-rich 1B [Pan troglodytes]	gi|306966179 (+1)	28 kDa	unknown	6	0	0	0	SRSF1	Serine/arginine-rich splicing factor 1
ribosomal protein S8, isoform CRA_a [Homo sapiens]	gi|119627428 (+2)	27 kDa	unknown	6	0	0	0	RPS8	Ribosomal protein S8
unnamed protein product [Homo sapiens]	gi|194387478 (+5)	68 kDa	unknown	6	0	0	0		(Similar to DDX5, DEAD (Asp-Glu-Ala-Asp) box helicase 5)
Chain A, Crystal Structure Of Human Apo-Eif4aiii	gi|114794619 (+5)	45 kDa	unknown	6	0	0	0		(Contains DEAD-box helicase domain)
DNA repair protein RAD50 [Homo sapiens]	gi|19924129 (+1)	154 kDa	unknown	6	0	0	0	RAD50	The protein encoded by this gene is highly similar to Saccharomyces cerevisiae Rad50, a protein involved in DNA double-strand break repair.
S3 ribosomal protein [Homo sapiens]	gi|7765076 (+4)	27 kDa	unknown	5	3	0	0	RPS3	Ribosomal protein S3
heterogeneous nuclear ribonucleoprotein U isoform b [Homo sapiens]	gi|14141161 (+4)	89 kDa	unknown	5	2	0	4
serine/arginine-rich splicing factor 3 [Homo sapiens]	gi|4506901 (+2)	19 kDa	unknown	5	0	0	0	SRSF3	Serine/arginine-rich splicing factor 3
heterogeneous nuclear ribonucleoprotein A3 [Homo sapiens]	gi|34740329	40 kDa	unknown	5	0	0	0	HNRNPA3	Heterogeneous nuclear ribonucleoprotein A3
DNA-binding protein B, partial [Homo sapiens]	gi|181486 (+1)	40 kDa	unknown	5	0	0	0	YBX1	Y box binding protein 1
60S ribosomal protein L26 [Homo sapiens]	gi|4506621	17 kDa	unknown	5	0	0	0	RPL26	Ribosomal protein L26
heterogeneous nuclear ribonucleoprotein H1 (H), isoform CRA_b [Homo sapiens]	gi|119574194 (+2)	44 kDa	unknown	5	0	0	0	HNRNPH1	Heterogeneous nuclear ribonucleoprotein H1 (H)
A0=heterogeneous nuclear ribonucleoprotein [human, placenta, Peptide, 305 aa]	gi|1911429 (+1)	31 kDa	unknown	5	0	0	0		A0=heterogeneous nuclear ribonucleoprotein
heterogeneous nuclear ribonucleoprotein K, isoform CRA_d [Homo sapiens], gi|119583085|gb|EAW62681.1| heterogeneous nuclear ribonucleoprotein K, isoform CRA_d [Homo sapiens]	gi|119583082 (+9)	51 kDa	unknown	5	0	0	0	HNRPK	Heterogeneous nuclear ribonucleoprotein K
ribosomal protein L3, isoform CRA_d [Homo sapiens]	gi|119580717 (+3)	49 kDa	unknown	5	0	0	0	RPL3	Ribosomal protein L3
60S ribosomal protein L18 isoform 2 [Homo sapiens]	gi|395132436 (+2)	18 kDa	unknown	5	0	0	0	RPL18	Ribosomal protein L18
chondroitin sulfate proteoglycan 6 (bamacan), isoform CRA_b [Homo sapiens]	gi|119569943 (+3)	142 kDa	unknown	5	0	0	0	SMC3	Component of the multimeric cohesin complex
NOP2 protein [Homo sapiens]	gi|118764303 (+5)	89 kDa	unknown	5	0	0	0	NOP2	NOP2 nucleolar protein
unnamed protein product [Homo sapiens]	gi|10433597 (+3)	116 kDa	unknown	5	0	0	0
nucleophosmin isoform 1 [Homo sapiens]	gi|10835063 (+15)	33 kDa	unknown	4	4	0	0	NPM1	This gene encodes a phosphoprotein which moves between the nucleus and the cytoplasm
BAT1 protein [Homo sapiens]	gi|114306812 (+6)	51 kDa	unknown	4	0	0	0	DDX39B	This gene encodes a member of the DEAD box family of RNA-dependent ATPases
unnamed protein product [Homo sapiens]	gi|194387362 (+3)	35 kDa	unknown	4	0	0	0		Highly similar to Homo sapiens heterogeneous nuclear ribonucleoprotein A/B (HNRPAB)
heterogeneous nuclear ribonucleoprotein U-like protein 2 [Homo sapiens]	gi|118601081 (+3)	85 kDa	unknown	4	0	0	0	HNRNPUL2	Heterogeneous nuclear ribonucleoprotein U-like 2
Lamin B1 [Homo sapiens]	gi|15126742 (+1)	66 kDa	unknown	4	0	0	0	LMNB1	Vertebrate lamins consist of two types, A and B. This gene encodes one of the two B type proteins, B1.
myb-binding protein 1A isoform 2 [Homo sapiens]	gi|157694492 (+2)	149 kDa	unknown	4	0	0	0	MYBBP1A	This gene encodes a nucleolar transcriptional regulator that was first identified by its ability to bind specifically to the Myb proto-oncogene protein.
DNA topoisomerase 2-alpha [Homo sapiens]	gi|19913406 (+2)	174 kDa	unknown	4	0	0	0	TOP2A	This gene encodes a DNA topoisomerase, an enzyme that controls and alters the topologic states of DNA during transcription.
60S ribosomal protein L11 [Mus musculus]	gi|13385408	20 kDa	unknown	4	0	0	0	RPL11	Ribosomal protein L11
unnamed protein product [Homo sapiens]	gi|193785115 (+3)	146 kDa	unknown	4	0	0	0		Highly similar to Homo sapiens cytoplasmic FMR1-interacting protein 1 (CYFIP1)
activating signal cointegrator 1 complex subunit 3-like 1, isoform CRA_a [Homo sapiens]	gi|119591778 (+2)	243 kDa	unknown	3	2	0	0
unnamed protein product [Homo sapiens]	gi|193788318 (+2)	68 kDa	unknown	3	0	2	0
histone H2A type 1-B/E [Homo sapiens]	gi|10645195 (+4)	14 kDa	unknown	3	0	0	0
Chain B, Crystal Structure Of Human Nucleosome Core Particle Containing H4k91q Mutation	gi|347447377	12 kDa	unknown	3	0	0	0
splicing factor proline/glutamine-rich (polypyrimidine tract binding protein associated), isoform CRA_a [Homo sapiens]	gi|119627826 (+7)	66 kDa	unknown	3	0	0	0
serine/arginine-rich splicing factor 7 isoform 2 [Homo sapiens]	gi|306482694 (+1)	26 kDa	unknown	3	0	0	0
ribosomal protein L8, isoform CRA_e [Homo sapiens]	gi|119602459 (+2)	24 kDa	unknown	3	0	0	0
valyl-tRNA synthetase [Homo sapiens]	gi|123295742 (+2)	132 kDa	unknown	3	0	0	0
hCG1783090 [Homo sapiens]	gi|119582155 (+5)	29 kDa	unknown	3	0	0	0
spliceosomal protein SAP 155 [Homo sapiens]	gi|4033735	146 kDa	unknown	3	0	0	0
histone H1x [Homo sapiens]	gi|5174449	22 kDa	unknown	3	0	0	0
karyopherin (importin) beta 1, isoform CRA_b [Homo sapiens]	gi|119615215 (+3)	94 kDa	unknown	3	0	0	0
unnamed protein product [Homo sapiens]	gi|34532724	54 kDa	unknown	3	0	0	0
Chain A, Human Annexin A2 With Heparin Tetrasaccharide Bound	gi|114794644 (+7)	35 kDa	unknown	3	0	0	0
RPLP0 protein [Homo sapiens]	gi|47123412 (+6)	27 kDa	unknown	3	0	0	0
nucleolar protein 5A (56kDa with KKE/D repeat), isoform CRA_a [Homo sapiens]	gi|119630989 (+6)	73 kDa	unknown	3	0	0	0
ribosomal protein L12 variant [Homo sapiens]	gi|62088522 (+1)	21 kDa	unknown	3	0	0	0
ribosomal protein L31 [Homo sapiens]	gi|1655596 (+2)	14 kDa	unknown	3	0	0	0
protein transport protein Sec31A isoform 4 [Homo sapiens]	gi|116256336 (+11)	122 kDa	unknown	3	0	0	0
elongation factor 2 [Homo sapiens]	gi|4503483	95 kDa	unknown	3	0	0	0
poly(A) binding protein, cytoplasmic 4 (inducible form), isoform CRA_b [Homo sapiens]	gi|119627667 (+6)	71 kDa	unknown	3	0	0	0
tripeptidyl-peptidase 2 [Homo sapiens]	gi|186972143 (+4)	138 kDa	unknown	3	0	0	0
keratin, type I cytoskeletal 17 [Homo sapiens], gi|547751|sp|Q04695.2|K1C17_HUMAN RecName: Full=Keratin, type I cytoskeletal 17; AltName: Full=39.1; AltName: Full=Cytokeratin-17; Short=CK-17; AltName: Full=Keratin-17; Short=K17, gi|30379|emb|CAA79626.1| cytokeratin 17 [Homo sapiens], gi|34075|emb|CAA44451.1| unnamed protein product [Homo sapiens], gi|14198021|gb|AAH00159.2| Keratin 17 [Homo sapie…	gi|4557701 (+1)	48 kDa	unknown	2	4	0	0
RPL14 protein [Homo sapiens]	gi|14424542 (+1)	24 kDa	unknown	2	2	0	0
unnamed protein product [Homo sapiens]	gi|189069169 (+2)	50 kDa	unknown	2	0	6	0
Chain B, Crystal Structure Of Fabox108	gi|196049861	25 kDa	unknown	2	0	0	0
heterogeneous nuclear ribonucleoprotein D-like isoform a [Homo sapiens]	gi|14110407 (+7)	46 kDa	unknown	2	0	0	0
histone H3 [Homo sapiens]	gi|1568559 (+19)	15 kDa	unknown	2	0	0	0
Chain A, Crystal Structure Of Fabox117	gi|196049873 (+7)	24 kDa	unknown	2	0	0	0
polypyrimidine tract binding protein 1, isoform CRA_b [Homo sapiens]	gi|119581557 (+5)	57 kDa	unknown	2	0	0	0
non-histone chromosomal protein HMG-17 [Homo sapiens]	gi|5031749	9 kDa	unknown	2	0	0	0
PRP8 pre-mRNA processing factor 8 homolog (yeast), isoform CRA_a [Homo sapiens]	gi|119610994 (+4)	252 kDa	unknown	2	0	0	0
structural maintenance of chromosomes protein 1A [Homo sapiens]	gi|30581135	143 kDa	unknown	2	0	0	0
ribosomal protein L7a, isoform CRA_a [Homo sapiens]	gi|119608467 (+6)	33 kDa	unknown	2	0	0	0
DEK oncogene (DNA binding), isoform CRA_b [Homo sapiens]	gi|119575807 (+1)	43 kDa	unknown	2	0	0	0
unnamed protein product [Homo sapiens]	gi|158254720 (+1)	26 kDa	unknown	2	0	0	0
ribosomal protein L5, isoform CRA_b [Homo sapiens]	gi|119593494 (+4)	28 kDa	unknown	2	0	0	0
CKAP4 protein, partial [Homo sapiens]	gi|45501009 (+5)	68 kDa	unknown	2	0	0	0
small nuclear ribonucleoprotein Sm D2 isoform 1 [Homo sapiens]	gi|4759158	14 kDa	unknown	2	0	0	0
tumor protein p53 (Li-Fraumeni syndrome), isoform CRA_c [Homo sapiens]	gi|119610548 (+10)	45 kDa	unknown	2	0	0	0
importin7 [Homo sapiens]	gi|11544639 (+2)	116 kDa	unknown	2	0	0	0
Chain A, Automated Nmr Structure Of The Ubb By Fapsy	gi|208435490 (+46)	12 kDa	unknown	2	0	0	0
apoptosis inhibitor 5 isoform a [Homo sapiens]	gi|219283152 (+2)	59 kDa	unknown	2	0	0	0
Chain A, Structural Mechanisms Of Camptothecin Resistance By Mutations In Human Topoisomerase I	gi|50513401 (+1)	67 kDa	unknown	2	0	0	0
ribosomal protein L22, isoform CRA_c [Homo sapiens]	gi|119591926 (+3)	12 kDa	unknown	2	0	0	0
PREDICTED: 40S ribosomal protein S2-like isoform 5 [Pan troglodytes]	gi|114647215 (+9)	31 kDa	unknown	2	0	0	0
histone H2A.Z [Homo sapiens]	gi|4504255 (+2)	14 kDa	unknown	2	0	0	0
ribosomal protein S4, X-linked, isoform CRA_a [Homo sapiens]	gi|119592221 (+5)	43 kDa	unknown	2	0	0	0
spectrin, alpha, non-erythrocytic 1 (alpha-fodrin), isoform CRA_c [Homo sapiens]	gi|119608213 (+8)	279 kDa	unknown	2	0	0	0
CAND1 protein, partial [Homo sapiens]	gi|34782987 (+7)	128 kDa	unknown	2	0	0	0
DEAD (Asp-Glu-Ala-Asp) box polypeptide 18 [Homo sapiens]	gi|12654791 (+5)	75 kDa	unknown	2	0	0	0
unnamed protein product [Homo sapiens]	gi|194379208 (+1)	133 kDa	unknown	2	0	0	0
hCG1988300, isoform CRA_a [Homo sapiens]	gi|119607256 (+1)	47 kDa	unknown	2	0	0	0
nardilysin (N-arginine dibasic convertase), isoform CRA_a [Homo sapiens]	gi|119627209 (+12)	140 kDa	unknown	2	0	0	0
Cold shock domain protein A [Homo sapiens]	gi|14250672 (+3)	40 kDa	unknown	2	0	0	0
metastasis-associated protein MTA2 [Homo sapiens]	gi|14141170 (+1)	75 kDa	unknown	2	0	0	0
regulator of chromosome condensation isoform a [Homo sapiens]	gi|114796644 (+8)	48 kDa	unknown	2	0	0	0
unnamed protein product [Homo sapiens]	gi|158259701 (+3)	51 kDa	unknown	2	0	0	0
Chain A, Tfam Imposes A U-Turn On Mitochondrial Dna	gi|356624619 (+6)	28 kDa	unknown	2	0	0	0
phosphoglycerate mutase family member 5, isoform CRA_a [Homo sapiens]	gi|119575212 (+7)	18 kDa	unknown	2	0	0	0
voltage-dependent anion channel 1, isoform CRA_b [Homo sapiens]	gi|119582688 (+7)	17 kDa	unknown	2	0	0	0
Chain A, The Dodecameric Human Ruvbl1:ruvbl2 Complex With Truncated Domains Ii	gi|349587565 (+5)	40 kDa	unknown	2	0	0	0
ubiquitin-like modifier-activating enzyme 1 [Homo sapiens]	gi|23510338 (+1)	118 kDa	unknown	2	0	0	0
actinin, alpha 1, isoform CRA_d [Homo sapiens]	gi|119601380 (+11)	54 kDa	unknown	2	0	0	0
heat shock 70kDa protein 4, isoform CRA_b [Homo sapiens]	gi|119582699 (+6)	88 kDa	unknown	2	0	0	0
unnamed protein product [Homo sapiens]	gi|158256626 (+4)	27 kDa	unknown	2	0	0	0
ATP citrate lyase, isoform CRA_c [Homo sapiens]	gi|119581184 (+10)	69 kDa	unknown	2	0	0	0
hnRNP G protein [Homo sapiens]	gi|3256007 (+2)	42 kDa	unknown	0	3	0	0
PRSS3 protein [Homo sapiens]	gi|20988417 (+14)	27 kDa	unknown	0	2	2	2
splicing factor, arginine/serine-rich 2, isoform CRA_d [Homo sapiens]	gi|119609849 (+3)	24 kDa	unknown	0	2	0	0
keratin, type II cuticular Hb4 [Homo sapiens], gi|311033397|sp|Q9NSB2.2|KRT84_HUMAN RecName: Full=Keratin, type II cuticular Hb4; AltName: Full=Keratin-84; Short=K84; AltName: Full=Type II hair keratin Hb4; AltName: Full=Type-II keratin Kb24, gi|47479697|gb|AAH69647.1| Keratin 84 [Homo sapiens]	gi|15431316 (+1)	65 kDa	unknown	0	0	5	0
Na+,K+ ATPase [Homo sapiens]	gi|1359715 (+6)	112 kDa	unknown	0	0	5	0
unnamed protein product [Homo sapiens]	gi|193786502 (+7)	46 kDa	unknown	0	0	4	0
myelin proteolipid protein [Rattus norvegicus], gi|23956058|ref|NP_035253.1| myelin proteolipid protein [Mus musculus], gi|41349499|ref|NP_000524.3| myelin proteolipid protein isoform 1 [Homo sapiens], gi|55741449|ref|NP_999139.1| myelin proteolipid protein [Sus scrofa], gi|192449447|ref|NP_001122306.1| myelin proteolipid protein isoform 1 [Homo sapiens], gi|114689674|ref|XP_001141683.1| PREDICTE…	gi|13591880 (+2)	30 kDa	unknown	0	0	4	0
unnamed protein product [Homo sapiens]	gi|158260809	20 kDa	unknown	0	0	3	0
ATP synthase, H+ transporting, mitochondrial F1 complex, alpha subunit 1, cardiac muscle [Homo sapiens]	gi|127798841 (+3)	60 kDa	unknown	0	0	3	0
Chain A, Crystal Structure Of Human Dihydropyrimidinease-Like 2, gi|109158021|pdb|2GSE|B Chain B, Crystal Structure Of Human Dihydropyrimidinease-Like 2, gi|109158022|pdb|2GSE|C Chain C, Crystal Structure Of Human Dihydropyrimidinease-Like 2, gi|109158023|pdb|2GSE|D Chain D, Crystal Structure Of Human Dihydropyrimidinease-Like 2, gi|197304985|pdb|2VM8|A Chain A, Human Crmp-2 Crystallised In The P…	gi|109158020 (+3)	55 kDa	unknown	0	0	3	0
tubulin, beta 2C, isoform CRA_b [Homo sapiens]	gi|119608775 (+5)	49 kDa	unknown	0	0	3	0
keratin, type I cytoskeletal 13 isoform a [Homo sapiens], gi|332847590|ref|XP_003315487.1| PREDICTED: keratin, type I cytoskeletal 13 isoform 1 [Pan troglodytes]	gi|131412225	50 kDa	unknown	0	0	3	5
malate dehydrogenase 2, NAD (mitochondrial), isoform CRA_b [Homo sapiens]	gi|119592203 (+6)	25 kDa	unknown	0	0	2	0
unnamed protein product [Homo sapiens], gi|219654|dbj|BAA00016.1| F1 beta subunit [Homo sapiens], gi|355039|prf||1202298A ATPase beta,F1	gi|28940 (+2)	58 kDa	unknown	0	0	2	0
neurofilament light polypeptide [Homo sapiens], gi|114619309|ref|XP_519665.2| PREDICTED: neurofilament light polypeptide isoform 3 [Pan troglodytes], gi|62511894|sp|P07196.3|NFL_HUMAN RecName: Full=Neurofilament light polypeptide; Short=NF-L; AltName: Full=68 kDa neurofilament protein; AltName: Full=Neurofilament triplet L protein, gi|229891198|sp|Q5R408.2|NFL_PONAB RecName: Full=Neurofilament li…	gi|105990539 (+5)	62 kDa	unknown	0	0	2	0
Proteins identified as RNA:DNA hybrid binding proteins through mass spectrometry from Co-IP assay

## Sheet: Table S3
Name	Direction	Sequence
CR	Forward	5’ - CCA CCT TCT TTT CCT GAC - 3’
	Reverse	5’ - GAG AAG GCT TTG CGA AAT GAC G - 3’
AY	Forward	5’ - TGT GGA CAC ACG GGG AAT TGT - 3’
	Reverse	5’ - TTC TTT GTG CTG TCC TCT CCA CA - 3’
AHA	Forward	5’ - TGC TCA CTT AGG GCT GTT - 3’
	Reverse	5’ - GTT TGC CAC GTT CCA AAG GAC - 3’
TIMP	Forward	5’ - CCA TAC CAG GCA GAG GAC AT - 3’
	Reverse	5’ - CTC CTT AAT GGC CTG ACA GC - 3’
qPCR primer sequences used for validating RDIP-seq

## Sheet: Table S4
Sample	Index Number	Index Sequence
IMR-90 Input	5	ACAGTG(A)
HEK 293T Input	6	GCCAAT(A)
HEK 293T RDIP	12	CTTGTA(A)
IMR-90 RDIP	19	GTGAAA(C)
TruSeq Illumina indexed adaptors used for multiplexing RDIP-seq samples for massively parallel sequencing

## Sheet: Table S5
Name	Direction	Sequence
FOXP3	Forward	5’ – TTA GAA TTT GGT ATG TTT TGG TTT G - 3’
	Reverse	5’ – CTC CTA TCT CCC TCT AAA TAC CCT C - 3’
CD96_3+	Forward	5’ – AGT GAA TAG TGG ATT GGT ATG TAG TT - 3’
	Reverse	5’ – CCT CTC AAC TTA CTT AAT TTA AAC ATT C - 3’
Sequencing primers used for RDIP-seq non-denaturing bisulphite validation

## Sheet: Table S6
IMR90 Sample	HEK 293T Sample	Index Number	Index Sequence
I2A	H2B	AD002	CGATGT(A)
I2B	H2C	AD004	TGACCA(A)
I3A	H2D	AD007	CAGATC(A)
I3A-R	H2B-R	AD016	CCGTCC(C)
TruSeq Illumina indexed adaptors used for multiplexing RNA-seq samples for massively parallel sequencing

## Sheet: Table S7
Names and binding partner	Sequence
DNA1	5’ - CCC TTG GTG GGG GCG GGG CCT AAG CTG CG - 3’
DNA2 (DNA:DNA with DNA1)	5’ - CGC AGC TTA GGC CCC GCC CCC ACC AAG GG - 3’
RNA1A (RNA:RNA with RNA2)	5’ - CGC AGC UUA GGC CCC GCC CCC ACC AAG GG - 3’
RNA2 (RNA:DNA hybrid with DNA1A)	5’ - CCC UUG GUG GGG GCG GGG CCU AAG CUG CG - 3’
Oligonucleotide sequences used for South-western assay and co-IP assay

## Sheet: Table S8
Protein	Antibody Source and Catalogue Number
ILF2	AbCam (ab28772)
ILF3	AbCam (ab50832)
hnRNP C1/C2	GeneTex (GTX113463)
SP1	Millipore (07-645)
SP3	Santa Cruz Biotechnology (sc-644)
Antibodies used for western blots to validate co-IP assay

## Sheet: Table S9
S9.6
Name	Sequence
SP1-mer 29bp	5’ - 56’-FAM/CCC TTG GTG GGG GCG GGG CC - 3’
RNA SP1mer	5’ - rCrCrC rUrUrG rGrUrG rGrGrG rGrCrG rGrG - 3’
RNA SP1 COMP	5’ - rCrGrC rArGrC rUrUrA rGrGrC rCrCrC rGrC - 3’
SP1 COMP FAM	5’ - /56-FAM CGC AGC TTA GGC CCC GCC CC -3’
Oligonucleotide sequences used for EMSA assay for S9.6
